# Supplementary material for: MicroRNAs May Play an Important Role in Sexual Reversal Process of Chinese Soft-Shelled Turtle, Pelodiscus sinensis
Source: Genes (Basel). 2021 Oct 25;12(11):1696. doi: 10.3390/genes12111696 (PMC8620467; doi:10.3390/genes12111696)
Supplement: Supplementary file 1 [file genes-12-01696-s001.zip]

Archive with 1 entries (1 files):
- genes-1409414-supplementary.pdf
